# Supplementary material for: Effects of Resting Conditions on Tensile Properties of Acid Aggregate Hydraulic Asphalt Concrete
Source: Materials (Basel). 2024 Jul 18;17(14):3556. doi: 10.3390/ma17143556 (PMC11278492; doi:10.3390/ma17143556)
Supplement: Supplementary file 1 [file materials-17-03556-s001.zip]

Archive with 1 entries (1 files):
- materials-3010049-supplementary.pdf
